# Supplementary material for: Effect of Hydrothermal Aging on Damping Properties in Sisal Mat-Reinforced Polyester Composites
Source: Polymers (Basel). 2024 Jan 5;16(2):166. doi: 10.3390/polym16020166 (PMC10818767; doi:10.3390/polym16020166)
Supplement: Supplementary file 1 [file polymers-16-00166-s001.zip]

Archive with 1 entries (1 files):
- polymers-2603862-supplementary.pdf
